# Supplementary material for: LINC01133 Inhibits Invasion and Promotes Proliferation in an Endometriosis Epithelial Cell Line
Source: Int J Mol Sci. 2021 Aug 4;22(16):8385. doi: 10.3390/ijms22168385 (PMC8395043; doi:10.3390/ijms22168385)
Supplement: Supplementary file 1 [file ijms-22-08385-s001.zip]

Archive with 2 entries (2 files):
- ijms-1290378-supplementary figures.pdf
- Supplementary Tables.xls
